# Supplementary material for: Comparing the cost-effectiveness of the MPT64-antigen detection test to Xpert MTB/RIF and ZN-microscopy for the diagnosis of Extrapulmonary Tuberculosis: An economic evaluation modelling study
Source: PLOS Glob Public Health. 2024 Aug 8;4(8):e0003414. doi: 10.1371/journal.pgph.0003414 (PMC11309377; doi:10.1371/journal.pgph.0003414)
Supplement: S1 Dataset — (XLSX) [file pgph.0003414.s002.xlsx]

## Sheet: Lab.set_TB cat__in use
ID	Age	IPD/OPD	Suspected site category	Suspected site 1	Suspected site 2	Suspected site 3	Suspected site 4	Number of samples	Sample material	Started anti-TB	Treatment regimen	Response to treatment score for TB patients (0-4)	Follow-up	Follow-up 2	Final diagnosis 1 - not TB patients	Final diagnosis 2 - not TB patients	Final diagnosis 3 - not TB patients	MORS	Sample number	MPT64	Z/N	Culture	GeneXpert	Rif. Res.	Bact. Culture	HIV status	TB complication	HIV complication	Other	Info about ATT previously or current
	22	2	1	1	NA	NA	NA	1	1	2	NA	NA	5	NA	1	NA	NA	0	1	99	2	2	2	2	2	2	2	2	2	2
1	74	1	11	2	3	NA	NA	2	5	2	NA	NA	2	NA	2	NA	NA	1	1	3	2	2	2	2	2	3	2	2	2	2
2	34	1	1	1	NA	NA	NA	2	1	3	1	3	5	NA	NA	NA	NA	0	1	99	2	2	2	2	2	1	2	2	2	1
3	57	1	1	1	NA	NA	NA	2	1	2	NA	NA	6	NA	3	NA	NA	0	1	99	2	2	2	2	2	5	2	2	2	2
4	58	1	1	1	NA	NA	NA	2	1	2	NA	NA	6	NA	4	NA	NA	0	1	99	2	2	2	2	2	2	2	2	2	2
5	27	1	11	1	5	NA	NA	NA	1	1	1	3	6	NA	NA	NA	NA	0	NA	99	2	2	2	2	2	5	2	2	2	2
6	46	1	2	2	NA	NA	NA	2	2	2	NA	NA	2	NA	5	NA	NA	1	NA	99	99	99	99	99	2	1	2	2	2	1
7	27	2	3	3	NA	NA	NA	2	5	2	NA	0	7	NA	NA	NA	NA	0	1	99	2	2	2	2	2	5	2	2	2	2
8	24	2	8	8	NA	NA	NA	2	5	2	NA	3	6	NA	6	NA	NA	0	1	99	2	2	2	2	2	4	2	2	2	2
9	29	2	3	3	NA	NA	NA	2	5	2	NA	NA	6	NA	7	NA	NA	0	1	99	2	2	2	2	2	5	2	2	2	2
10	24	2	3	3	NA	NA	NA	2	5	2	NA	0	6	NA	2	NA	NA	0	1	3	2	2	2	2	2	4	2	2	2	2
11	36	2	3	3	NA	NA	NA	2	5	1	1	4	5	NA	NA	NA	NA	0	1	1	2	1	1	2	2	5	2	2	2	2
12	35	1	11	1	2	NA	NA	NA	1	2	NA	NA	8	NA	8	NA	NA	2	1	3	2	2	1	2	2	5	2	2	2	2
13	57	1	11	1	2	NA	NA	2	1	2	NA	NA	2	NA	NA	NA	NA	1	1	1	2	1	2	2	2	5	2	2	2	2
14	47	1	10	1	2	6	NA	2	1	1	1	NA	8	NA	9	NA	NA	2	1	4	2	2	2	2	2	1	2	2	2	2
15	45	2	3	3	NA	NA	NA	2	5	3	1	4	5	NA	NA	NA	NA	0	1	1	2	1	1	2	2	1	2	2	2	1
16	35	1	9	1	3	NA	NA	2	1	3	1	NA	2	NA	NA	NA	NA	1	1	1	2	2	2	2	2	1	2	2	2	1
17	22	1	3	3	NA	NA	NA	5	5	2	NA	NA	2	NA	10	NA	NA	1	1	99	2	2	2	2	2	1	2	1	2	2
18	20	1	3	3	NA	NA	NA	2	5	2	NA	NA	2	NA	NA	NA	NA	2	1	1	1	1	1	2	2	2	2	2	2	2
19	29	1	3	3	NA	NA	NA	2	5	3	1	4	5	NA	NA	NA	NA	0	1	1	99	99	99	99	2	4	2	2	2	1
20	36	1	3	3	NA	NA	NA	2	5	2	NA	NA	9	NA	2	NA	NA	0	1	4	2	2	2	2	2	1	2	2	2	2
21	41	1	1	1	NA	NA	NA	2	1	1	1	0	10	NA	NA	NA	NA	1	1	1	2	2	2	2	2	4	2	2	2	2
22	56	1	2	2	NA	NA	NA	2	2	2	NA	NA	2	NA	11	NA	NA	1	1	99	2	2	2	2	2	4	2	2	2	1
23	42	1	2	2	NA	NA	NA	2	2	2	NA	NA	3	NA	12	NA	NA	4	1	99	99	2	2	2	2	2	2	2	2	2
24	34	2	3	3	NA	NA	NA	2	5	1	1	4	5	NA	NA	NA	NA	0	1	4	1	1	1	2	2	4	2	2	2	2
25	25	2	3	3	NA	NA	NA	2	5	1	1	4	5	NA	NA	NA	NA	0	1	99	1	1	1	2	2	5	2	2	2	2
26	68	1	1	1	NA	NA	NA	2	1	2	NA	NA	2	NA	NA	NA	NA	1	1	1	2	99	99	99	2	3	2	2	2	2
27	48	1	1	1	NA	NA	NA	2	1	2	NA	NA	3	NA	NA	NA	NA	0	1	1	2	1	1	2	2	2	2	2	2	2
28	43	1	11	3	5	NA	NA	2	5	1	1	4	5	NA	NA	NA	NA	0	1	1	1	2	2	2	2	1	2	2	2	2
29	52	2	3	3	NA	NA	NA	2	5	2	NA	NA	9	NA	13	NA	NA	0	1	99	2	2	2	2	2	4	2	1	2	1
30	43	2	3	3	NA	NA	NA	2	5	2	NA	NA	6	NA	14	NA	NA	0	1	1	2	2	2	2	2	5	2	2	2	2
31	44	2	9	3	NA	NA	NA	2	5	3	1	NA	5	NA	NA	NA	NA	0	1	1	1	2	2	2	2	1	2	2	2	1
32	28	2	3	3	NA	NA	NA	2	5	2	NA	NA	3	NA	14	NA	NA	0	1	1	3	2	2	2	2	5	2	2	2	2
33	28	1	3	3	NA	NA	NA	2	5	1	6	4	11	NA	NA	NA	NA	0	1	1	3	2	2	2	2	4	2	2	2	2
34	38	1	1	1	NA	NA	NA	2	1	1	1	3	5	NA	NA	NA	NA	0	1	1	2	2	2	2	2	1	2	2	2	2
35	25	1	11	1	6	NA	NA	2	1	1	1	NA	2	NA	NA	NA	NA	2	1	1	2	3	2	2	2	1	2	2	2	2
36	44	2	3	3	NA	NA	NA	2	5	1	1	4	5	NA	NA	NA	NA	0	1	1	1	1	1	2	2	4	2	2	2	1
37	54	1	1	1	NA	NA	NA	NA	1	1	1	NA	2	NA	15	NA	NA	1	1	1	2	2	2	2	2	1	2	1	2	1
38	34	1	1	1	NA	NA	NA	2	1	1	1	3	5	NA	NA	NA	NA	0	2	1	3	2	1	2	2	1	2	2	2	1
39	22	2	3	3	NA	NA	NA	2	5	1	1	4	6	NA	NA	NA	NA	0	1	1	2	2	2	2	2	5	2	2	2	2
40	26	1	2	2	NA	NA	NA	2	2	4	NA	NA	3	NA	NA	NA	NA	4	1	1	2	3	1	2	2	5	2	2	2	2
41	56	1	11	1	2	NA	NA	NA	2	1	1	3	5	NA	NA	NA	NA	0	1	1	3	1	1	2	2	2	2	2	2	2
42	36	1	2	2	NA	NA	NA	2	2	2	NA	NA	3	NA	16	NA	NA	4	1	99	2	2	2	2	2	5	2	2	2	2
43	35	1	1	1	NA	NA	NA	2	1	1	1	NA	3	NA	3	NA	NA	0	1	1	2	2	2	2	2	1	2	2	2	2
44	50	1	13	13	NA	NA	NA	2	5	1	1	NA	8	NA	NA	NA	NA	2	1	1	2	2	2	2	2	1	2	2	2	2
45	29	2	3	3	NA	NA	NA	2	5	1	1	4	5	NA	NA	NA	NA	0	1	1	2	2	2	2	2	3	2	2	2	2
46	35	2	14	14	NA	NA	NA	2	5	4	NA	NA	3	NA	NA	NA	NA	4	1	1	2	1	1	99	2	1	2	2	2	2
47	35	1	15	15	NA	NA	NA	2	5	2	NA	NA	3	NA	NA	NA	NA	4	1	1	2	2	2	2	2	3	2	2	2	2
48	39	1	1	1	NA	NA	NA	2	1	1	1	NA	6	NA	3	NA	NA	0	1	3	2	2	2	2	2	1	2	1	2	2
49	22	2	3	3	NA	NA	NA	2	5	1	1	NA	0	NA	NA	NA	NA	4	1	1	2	2	2	2	2	4	2	2	2	2
50	27	2	8	8	NA	NA	NA	2	5	2	NA	NA	6	NA	6	NA	NA	0	1	1	2	3	2	2	2	5	2	2	1	2
51	24	2	3	3	NA	NA	NA	2	5	1	1	4	5	NA	NA	NA	NA	0	1	1	2	2	2	2	2	5	2	2	2	2
52	39	1	2	2	NA	NA	NA	2	2	1	1	NA	8	NA	17	NA	NA	2	1	1	2	2	2	2	2	2	2	2	2	2
53	69	1	2	2	NA	NA	NA	2	2	2	NA	NA	8	NA	15	NA	NA	2	1	1	3	2	2	2	2	2	2	2	2	2
54	54	1	2	2	NA	NA	NA	5	2	2	NA	NA	6	NA	18	NA	NA	0	1	99	2	2	2	2	2	5	2	2	2	1
55	26	2	3	3	NA	NA	NA	2	5	1	1	3	5	NA	14	NA	NA	0	1	1	2	2	2	2	2	1	2	2	2	2
56	30	1	1	1	NA	NA	NA	2	1	2	NA	NA	6	NA	11	NA	NA	0	1	4	2	2	2	2	2	1	2	2	2	2
57	22	1	2	2	NA	NA	NA	2	2	2	NA	NA	6	NA	19	NA	NA	0	1	99	2	2	2	2	2	5	2	2	2	1
58	68	1	9	2	NA	NA	NA	2	2	3	1	NA	3	NA	20	NA	NA	4	1	4	99	2	2	2	2	2	2	2	2	1
59	42	1	2	2	NA	NA	NA	2	2	2	NA	NA	3	NA	21	NA	NA	4	1	3	99	2	2	2	2	2	2	2	2	2
60	35	1	9	1	2	NA	NA	2	2	1	1	NA	3	NA	22	NA	NA	4	1	1	2	2	2	2	2	1	2	2	2	2
61	30	1	1	1	NA	NA	NA	2	1	3	1	4	6	NA	15	NA	NA	0	1	99	2	2	2	2	2	1	2	2	2	1
62	35	1	1	1	NA	NA	NA	2	1	3	1	NA	8	NA	15	NA	NA	2	1	99	99	2	2	2	2	1	2	1	2	1
63	35	2	3	3	NA	NA	NA	2	5	1	1	4	5	NA	NA	NA	NA	0	1	1	2	2	2	2	2	4	2	2	2	2
64	42	2	3	3	NA	NA	NA	NA	5	2	NA	NA	3	NA	23	NA	NA	4	1	3	2	2	2	2	2	1	2	2	2	2
65	38	1	1	1	NA	NA	NA	2	1	2	NA	NA	3	NA	24	NA	NA	4	1	3	2	2	2	2	2	1	2	1	2	2
66	35	1	11	1	4	NA	NA	2	6	1	1	NA	2	NA	10	NA	NA	1	1	99	2	3	2	2	2	4	2	1	1	2
67	42	1	2	2	NA	NA	NA	2	2	2	NA	NA	3	NA	25	NA	NA	4	1	1	2	2	2	2	2	2	2	2	1	2
68	42	1	9	1	2	NA	NA	2	1	1	1	NA	2	NA	22	NA	NA	1	1	4	2	3	2	2	2	6	2	1	2	2
69	29	1	9	1	2	NA	NA	2	2	3	1	NA	2	NA	NA	NA	NA	2	1	1	2	2	2	2	2	5	2	2	2	1
70	50	2	3	3	NA	NA	NA	2	5	2	NA	NA	3	NA	23	NA	NA	4	1	3	2	2	2	2	2	4	2	2	2	2
71	40	1	3	3	NA	NA	NA	NA	5	2	NA	NA	2	NA	10	NA	NA	1	1	3	2	3	2	2	2	1	2	1	2	2
72	55	1	1	1	NA	NA	NA	1	1	2	NA	NA	2	NA	10	NA	NA	1	1	3	2	2	2	2	2	1	2	1	2	2
73	30	1	3	3	NA	NA	NA	5	5	2	NA	NA	8	NA	23	NA	NA	2	1	99	99	2	2	2	2	5	2	2	2	1
74	34	2	3	3	NA	NA	NA	2	5	2	NA	NA	8	NA	26	NA	NA	2	1	3	99	3	2	2	2	1	2	1	2	2
75	55	2	3	3	NA	NA	NA	2	5	1	1	3	11	NA	NA	NA	NA	0	1	1	1	2	2	2	2	4	2	2	2	2
76	57	2	3	3	NA	NA	NA	2	5	1	2	NA	3	NA	14	NA	NA	4	1	1	3	2	2	2	2	5	2	2	2	2
77	46	1	16	16	NA	NA	NA	2	5	2	NA	NA	6	NA	27	NA	NA	0	1	99	99	2	2	2	2	4	2	2	1	2
78	56	1	2	2	NA	NA	NA	2	2	1	6	NA	3	NA	25	NA	NA	4	1	3	99	2	2	2	2	4	2	2	2	1
79	23	1	1	1	NA	NA	NA	2	1	2	NA	NA	3	NA	28	NA	NA	4	1	3	2	2	2	2	2	2	2	2	2	2
80	39	1	2	2	NA	NA	NA	2	2	2	NA	NA	2	NA	17	25	NA	1	1	1	3	2	2	2	2	5	2	2	2	2
81	54	1	3	3	NA	NA	NA	2	5	2	NA	NA	6	NA	2	NA	NA	0	1	3	2	2	2	2	2	2	1	2	2	1
82	38	1	3	3	NA	NA	NA	1	5	3	1	NA	2	NA	2	NA	NA	1	1	99	2	2	2	2	2	1	2	2	2	1
83	47	2	8	8	NA	NA	NA	2	5	1	1	4	5	12	NA	NA	NA	0	1	1	99	2	2	2	2	3	2	2	2	2
84	47	2	3	3	NA	NA	NA	2	5	2		NA	6	NA	23	NA	NA	0	1	3	2	2	2	2	2	4	2	2	2	1
85	20	1	10	1	2	3	NA	2	5	2	NA	NA	8	NA	29	NA	NA	2	1	3	2	2	2	2	2	5	2	2	2	2
86	32	1	9	1	2	NA	NA	2	1	1	1	4	5	9	NA	NA	NA	0	1	1	3	2	2	2	1	1	2	2	2	2
87	71	1	1	1	NA	NA	NA	2	1	2	NA	NA	3	NA	30	NA	NA	4	1	3	2	2	2	2	2	2	2	2	2	1
88	42	1	2	2	NA	NA	NA	2	2	2	NA	NA	2	NA	9	NA	NA	1	1	3	3	3	2	2	2	1	2	1	2	2
89	30	1	1	1	NA	NA	NA	2	1	3	1	NA	2	NA	15	NA	NA	1	1	1	99	2	2	2	2	1	2	1	2	2
90	73	1	2	2	NA	NA	NA	2	2	2	NA	NA	2	NA	25	31	NA	1	1	1	99	2	2	2	2	2	2	2	2	2
91	56	1	9	1	NA	NA	NA	2	1	1	1	NA	3	NA	32	NA	NA	4	1	1	3	2	2	2	2	1	2	2	2	2
92	61	2	2	2	NA	NA	NA	1	2	1	1	NA	5	NA	NA	NA	NA	0	1	1	3	2	2	2	2	5	2	2	2	2
93	30	1	3	3	NA	NA	NA	2	5	2	NA	NA	8	NA	NA	NA	NA	2	1	99	99	1	1	2	2	4	2	2	2	1
94	45	2	3	3	NA	NA	NA	2	5	1	1	4	5	NA	14	NA	NA	0	1	99	2	2	2	2	2	4	1	1	2	1
95	50	2	3	3	NA	NA	NA	2	5	2	NA	NA	6	NA	33	NA	NA	0	1	99	99	2	2	2	2	4	2	1	2	1
96	47	2	11	1	3	NA	NA	2	5	2	NA	NA	3	NA	26	NA	NA	4	1	3	99	2	2	2	2	4	2	1	2	1
97	54	1	1	1	NA	NA	NA	2	1	2	NA	NA	6	NA	3	NA	NA	0	1	3	2	2	2	2	2	1	1	2	2	1
98	75	1	9	6	NA	NA	NA	2	7	2	NA	NA	9	NA	11	NA	NA	0	1	99	2	2	2	2	2	5	2	2	2	2
99	29	2	3	3	NA	NA	NA	2	5	1	1	4	5	NA	NA	NA	NA	0	1	1	2	2	2	2	2	4	2	2	2	1
100	70	2	3	3	NA	NA	NA	2	5	2	NA	NA	6	NA	34	NA	NA	0	1	3	2	2	2	2	2	3	2	2	2	2
101	26	1	3	3	NA	NA	NA	2	5	2	NA	NA	3	NA	26	NA	NA	4	1	99	2	2	2	2	2	1	2	1	2	2
102	36	1	1	1	NA	NA	NA	2	1	2	NA	NA	6	10	10	NA	NA	1	1	3	99	2	2	2	2	1	2	1	2	2
103	64	1	3	3	NA	NA	NA	2	5	2	NA	NA	9	NA	2	NA	NA	0	1	3	99	2	2	2	2	5	2	2	2	2
104	26	1	9	1	NA	NA	NA	2	1	1	1	3	5	NA	NA	NA	NA	0	1	1	99	2	2	2	2	1	2	2	2	2
105	32	1	11	1	12	NA	NA	2	1	1	1	NA	3	NA	15	35	NA	4	1	1	99	2	2	2	2	1	2	2	2	2
106	28	1	2	2	NA	NA	NA	2	2	4	NA	NA	3	NA	NA	NA	NA	4	1	1	99	3	1	2	2	5	2	2	2	2
107	20	2	3	3	NA	NA	NA	2	5	4	NA	NA	3	NA	14	NA	NA	4	1	1	3	3	2	2	2	3	2	2	2	2
108	32	2	3	3	NA	NA	NA	2	5	1	1	NA	0	NA	14	NA	NA	4	1	1	3	2	2	2	2	3	2	2	2	1
109	36	1	1	1	NA	NA	NA	2	1	1	1	NA	6	NA	11	36	NA	0	1	99	3	2	2	2	2	2	2	2	2	2
110	36	1	10	1	2	3	6	10	2	2	NA	NA	2	NA	10	NA	NA	1	1	1	3	2	2	2	2	1	2	1	2	2
111	39	1	11	2	3	NA	NA	2	2	2	NA	NA	8	NA	24	NA	NA	2	1	3	99	2	2	2	2	1	2	1	2	2
112	63	1	2	2	NA	NA	NA	2	2	2	NA	NA	3	NA	25	NA	NA	4	1	1	99	2	2	2	2	5	2	2	2	2
113	54	1	1	1	NA	NA	NA	2	1	1	1	NA	2	NA	11	NA	NA	1	1	3	99	2	2	2	2	2	2	2	2	1
114	26	1	2	2	NA	NA	NA	2	2	2	NA	NA	2	NA	11	17	NA	1	1	99	99	2	2	2	2	2	2	2	2	2
115	42	2	8	8	NA	NA	NA	2	5	2	NA	NA	6	NA	34	NA	NA	0	1	1	99	2	2	2	2	5	2	2	2	2
116	44	2	3	3	NA	NA	NA	2	5	1	1	1	5	NA	26	NA	NA	0	1	1	2	2	2	2	2	4	2	1	2	1
117	31	2	3	3	NA	NA	NA	2	5	2	NA	NA	3	NA	30	NA	NA	4	1	3	99	2	2	2	2	3	2	2	2	2
118	48	2	3	3	NA	NA	NA	2	5	1	1	1	9	NA	14	NA	NA	0	1	3	99	3	2	2	2	2	2	2	2	2
119	36	2	3	3	NA	NA	NA	2	5	4	NA	NA	3	NA	14	NA	NA	4	1	1	99	2	2	2	2	4	2	2	2	1
120	30	2	3	3	NA	NA	NA	2	5	1	1	NA	6	NA	26	NA	NA	0	1	3	99	2	2	2	2	1	2	1	2	2
121	54	1	1	1	NA	NA	NA	2	1	1	1	NA	2	NA	11	NA	NA	1	1	3	99	2	2	2	2	1	2	1	2	2
122	48	1	2	2	NA	NA	NA	2	2	2	NA	NA	3	NA	17	NA	NA	4	0	1	2	2	2	2	2	5	2	2	2	2
123	19	2	3	3	NA	NA	NA	2	5	1	1	4	5	NA	NA	NA	NA	0	1	1	3	3	2	2	2	5	2	2	2	2
124	30	2	3	3	NA	NA	NA	2	5	1	1	4	5	NA	NA	NA	NA	0	1	4	3	2	2	2	2	4	2	2	2	2
125	36	1	11	1	3	NA	NA	5	5	2	NA	NA	2	NA	10	NA	NA	2	1	3	2	2	2	2	2	1	2	1	2	2
126	33	1	2	2	NA	NA	NA	2	2	2	NA	NA	2	NA	17	37	NA	1	1	3	2	2	2	2	2	4	2	2	2	2
127	40	1	10	1	2	3	NA	2	2	1	1	NA	2	NA	25	NA	NA	1	1	1	2	2	1	2	2	4	2	2	2	2
128	28	1	2	2	NA	NA	NA	2	2	3	1	3	5	NA	NA	NA	NA	0	1	1	2	1	1	2	2	2	2	2	2	1
129	40	1	1	1	NA	NA	NA	2	1	2	NA	NA	2	NA	38	NA	NA	2	1	3	2	2	2	2	2	4	2	2	2	2
130	34	1	11	1	12	NA	NA	2	1	1	1	3	5	NA	NA	NA	NA	0	1	4	2	2	2	2	2	4	2	1	2	2
131	24	2	3	3	NA	NA	NA	2	5	1	1	2	1	NA	NA	NA	NA	0	1	99	99	3	1	2	2	4	2	2	2	2
132	23	2	3	3	NA	NA	NA	2	5	1	1	NA	5	NA	NA	NA	NA	0	1	1	3	2	1	2	2	3	2	2	2	2
133	28	2	3	3	NA	NA	NA	2	5	4	NA	NA	3	NA	NA	NA	NA	4	1	1	2	2	1	2	2	5	2	2	2	2
134	41	2	3	3	NA	NA	NA	2	5	1	1	3	5	NA	NA	NA	NA	0	1	1	2	1	1	2	2	4	2	2	2	2
135	24	2	3	3	NA	NA	NA	2	5	1	1	NA	2	NA	NA	NA	NA	3	1	1	2	1	1	2	2	5	2	2	2	2
136	43	1	3	3	NA	NA	NA	2	5	1	1	NA	10	NA	NA	NA	NA	1	1	1	2	1	1	2	2	5	2	2	2	2
137	60	1	2	2	NA	NA	NA	2	5	3	1	NA	3	NA	5	NA	NA	4	1	99	99	2	2	2	2	5	1	2	2	1
138	35	1	17	17	NA	NA	NA	2	5	2	NA	NA	3	NA	21	NA	NA	4	1	99	99	2	2	2	2	4	2	2	2	2
139	57	1	2	2	NA	NA	NA	1	2	2	NA	NA	3	NA	17	NA	NA	4	1	4	3	2	2	2	2	5	2	2	2	2
140	70	1	1	1	NA	NA	NA	2	1	2	NA	NA	2	NA	9	NA	NA	1	1	3	2	2	2	2	2	1	2	2	2	2
141	29	1	2	2	NA	NA	NA	2	2	2	NA	NA	3	NA	NA	NA	NA	4	1	1	2	2	1	2	2	3	2	2	2	2
142	37	2	3	3	NA	NA	NA	2	5	1	1	4	5	NA	NA	NA	NA	0	1	1	2	1	1	2	2	4	2	2	2	2
143	23	1	1	1	NA	NA	NA	2	1	1	1	3	5	NA	NA	NA	NA	0	1	1	2	1	1	2	2	2	2	2	1	2
144	33	1	2	2	NA	NA	NA	2	2	1	1	NA	3	NA	NA	NA	NA	4	1	1	2	1	1	99	2	4	2	2	2	2
145	50	1	11	1	2	NA	NA	2	2	3	1	NA	2	NA	NA	NA	NA	1	1	1	2	1	1	2	2	2	2	2	2	1
146	74	1	2	2	NA	NA	NA	2	2	2	NA	NA	8	NA	17	NA	NA	2	1	4	2	3	2	2	2	5	2	2	2	2
147	47	1	2	2	NA	NA	NA	2	2	2	NA	NA	2	NA	10	NA	NA	1	1	3	2	2	2	2	2	1	2	1	2	2
148	53	1	1	1	NA	NA	NA	2	5	1	NA	NA	3	NA	15	NA	NA	4	1	99	99	2	2	2	2	2	2	2	2	2
149	38	1	2	2	NA	NA	NA	2	2	1	1	0	5	NA	11	17	NA	0	1	1	2	2	2	2	2	2	2	2	2	1
150	50	1	2	2	NA	NA	NA	2	2	1	1	0	6	NA	17	25	39	0	1	1	2	2	2	2	2	5	2	2	2	2
151	43	1	2	2	NA	NA	NA	2	2	2	NA	NA	8	NA	21	NA	NA	2	1	99	99	2	2	2	2	5	2	2	2	2
152	45	1	10	1	2	3	NA	2	2	4	NA	NA	3	NA	NA	NA	NA	4	1	1	2	2	1	99	2	4	2	2	2	1
153	49	2	3	3	NA	NA	NA	2	5	1	1	4	5	NA	NA	NA	NA	0	1	1	2	1	1	2	2	1	2	2	2	2
154	52	2	3	3	NA	NA	NA	2	5	2	NA	NA	6	NA	23	NA	NA	0	1	3	2	2	2	2	2	5	2	2	2	2
155	38	1	2	2	NA	NA	NA	2	2	2	NA	NA	2	NA	40	NA	NA	1	1	1	3	3	2	2	2	5	2	2	2	2
156	75	1	2	2	NA	NA	NA	2	2	2	NA	NA	2	NA	31	NA	NA	1	1	1	2	2	2	2	2	5	2	2	2	1
157	37	1	9	1	NA	NA	NA	2	1	2	NA	NA	10	NA	32	NA	NA	1	1	3	2	2	2	2	2	2	2	2	2	2
158	26	1	3	3	NA	NA	NA	2	5	1	1	NA	8	NA	14	NA	NA	2	1	1	2	3	2	2	2	5	2	2	2	2
159	55	1	2	2	NA	NA	NA	2	2	2	NA	NA	6	NA	41	NA	NA	0	1	3	2	2	2	2	2	5	2	2	2	2
160	24	1	13	2	NA	NA	NA	5	5	2	NA	NA	8	NA	25	NA	NA	2	1	1	2	2	2	2	2	5	2	2	2	2
161	34	1	9	3	NA	NA	NA	5	5	1	1	NA	8	NA	24	38	NA	2	0	3	2	2	2	2	2	1	2	1	2	2
162	52	2	18	18	NA	NA	NA	2	5	2	NA	NA	3	NA	34	NA	NA	4	0	4	2	2	2	2	2	3	2	2	2	2
163	31	1	3	3	NA	NA	NA	2	5	3	6	4	6	NA	NA	NA	NA	0	1	1	2	1	1	2	2	4	2	1	2	1
164	32	1	1	1	NA	NA	NA	2	1	1	1	3	5	NA	15	NA	NA	0	1	3	2	2	2	2	2	4	2	2	2	2
165	41	1	11	1	2	NA	NA	2	2	2	NA	NA	3	NA	NA	NA	NA	4	1	1	2	1	1	2	2	5	2	2	2	2
166	60	1	2	2	NA	NA	NA	2	2	2	NA	NA	2	NA	11	NA	NA	1	1	3	2	2	2	2	2	5	2	2	2	2
167	48	1	3	3	NA	NA	NA	2	5	2	NA	NA	2	NA	10	NA	NA	1	1	4	2	2	2	2	2	1	1	1	2	2
168	35	2	3	3	NA	NA	NA	2	5	2	NA	NA	3	NA	23	NA	NA	4	1	3	2	3	2	2	2	5	2	2	2	2
169	25	1	1	1	NA	NA	NA	2	1	2	NA	NA	3	NA	3	NA	NA	4	1	3	2	3	2	2	2	2	2	2	2	2
170	27	1	1	1	NA	NA	NA	2	1	3	1	NA	2	NA	NA	NA	NA	1	1	1	2	2	2	2	2	4	2	2	2	1
171	35	1	11	1	2	NA	NA	2	1	1	1	NA	2	NA	11	NA	NA	1	1	3	2	2	2	2	2	5	2	2	2	2
172	38	2	3	3	NA	NA	NA	2	5	1	1	NA	3	NA	NA	NA	NA	4	1	1	2	1	1	2	2	5	2	2	2	2
173	66	1	2	2	NA	NA	NA	2	2	3	1	NA	9	NA	11	NA	NA	0	1	4	3	2	2	2	2	5	1	2	2	1
174	32	1	1	1	NA	NA	NA	2	1	1	1	3	5	NA	NA	NA	NA	0	1	1	2	2	1	2	2	5	2	2	2	2
175	29	2	3	3	NA	NA	NA	2	5	1	1	4	6	NA	NA	NA	NA	0	1	1	2	1	1	2	2	3	2	2	2	2
176	42	1	2	2	NA	NA	NA	2	2	2	NA	NA	3	NA	17	NA	NA	4	1	3	2	2	2	2	2	2	2	2	1	2
177	25	1	2	2	NA	NA	NA	2	2	1	1	3	5	NA	25	NA	NA	0	1	3	2	2	2	2	2	5	2	2	2	1
178	59	1	2	2	NA	NA	NA	2	2	1	1	NA	8	NA	NA	NA	NA	2	1	1	2	1	1	2	2	2	2	2	2	2
179	20	2	3	3	NA	NA	NA	2	5	4	NA	NA	3	NA	NA	NA	NA	4	1	1	3	3	1	2	2	1	2	1	2	2
180	50	1	1	1	NA	NA	NA	2	1	2	NA	NA	6	NA	42	NA	NA	0	1	3	2	2	2	2	2	4	2	2	2	2
181	29	2	2	2	NA	NA	NA	2	2	2	NA	NA	6	NA	20	NA	NA	0	1	3	2	2	2	2	2	5	2	2	2	2
182	36	1	9	1	NA	NA	NA	2	1	2	NA	NA	8	NA	32	NA	NA	2	1	3	2	2	2	2	2	1	2	1	2	1
183	26	1	2	2	NA	NA	NA	2	2	1	1	NA	3	NA	NA	NA	NA	4	1	1	2	1	1	2	2	5	2	2	2	2
184	45	2	3	3	NA	NA	NA	2	5	1	1	4	5	NA	NA	NA	NA	0	1	1	2	1	1	2	2	5	2	2	2	2
185	42	1	1	1	NA	NA	NA	2	1	2	NA	NA	3	NA	3	NA	NA	4	1	3	2	2	2	2	2	7	2	2	2	2
186	52	1	2	2	NA	NA	NA	2	2	2	NA	NA	8	NA	17	NA	NA	2	1	1	2	99	99	99	2	5	2	2	1	2
187	65	1	9	1	NA	NA	NA	2	1	1	1	NA	8	NA	11	32	NA	2	1	3	2	3	2	2	2	5	2	2	2	2
188	65	1	2	2	NA	NA	NA	2	2	2	NA	NA	3	NA	11	NA	NA	4	1	3	2	3	2	2	2	4	2	2	2	2
189	40	2	1	1	NA	NA	NA	NA	1	2	NA	NA	6	NA	4	NA	NA	0	1	3	2	2	2	2	2	4	2	2	2	2
190	56	1	3	3	NA	NA	NA	NA	5	2	NA	NA	2	NA	2	NA	NA	1	1	3	2	2	2	2	2	1	2	1	2	1
191	24	1	9	1	NA	NA	NA	2	1	1	3	NA	3	NA	3	32	NA	4	1	3	2	2	2	2	1	4	2	1	2	1
192	48	1	1	1	NA	NA	NA	2	1	2	NA	NA	6	NA	3	NA	NA	0	1	3	2	2	2	2	2	1	2	2	2	1
193	59	1	1	1	NA	NA	NA	2	1	2	NA	NA	3	NA	30	NA	NA	4	1	99	99	2	2	2	2	5	2	2	2	2
194	85	1	11	1	2	NA	NA	2	1	2	NA	NA	9	NA	11	NA	NA	0	1	3	2	2	2	2	2	2	2	2	2	2
195	55	1	2	2	NA	NA	NA	2	2	2	NA	NA	3	NA	17	NA	NA	4	0	99	99	99	99	99	2	2	2	2	2	2
